# Supplementary material for: YBX1 gene silencing inhibits migratory and invasive potential via CORO1C in breast cancer in vitro
Source: BMC Cancer. 2017 Mar 16;17:201. doi: 10.1186/s12885-017-3187-7 (PMC5356414; doi:10.1186/s12885-017-3187-7)
Supplement: Additional file 1: Table S1. — Sequences of primers used for qPCR. (XLSX 12 kb) [file 12885_2017_3187_MOESM1_ESM.xlsx]

## Sheet: Sheet1
		Table S1 Sequences of primers used for qPCR.
		Gene symbol	Gene name	Primer sequence (Forward)	Primer sequence (Reverse)
		CALD1	Caldesmon 1	GAAGGAGTTCGACCCAACAA	TCTTCAGCATCCCTCCAATC
		CORO1C	Coronin, actin binding protein, 1C	TCCTCCCTCTGCACAAGACT	GGATCTGCCATACCATGACC
		GAPDH	Glyceraldehyde 3-phosphate dehydrogenase	GAAGGTGAAGGTCGGAGTCAACG	TGCCATGGGTGGAATCATATTGG
		PUDP	Pseudouridine 5'-phosphatase	TTCTCTCCCCCTCCTGCTAT	GGTGGCCTTTGTTGTCAGAT
		HIPK3	Homeodomain interacting protein kinase 3	AAACCAACATGGGAAATCCA	GCCTCGACCAAGAAAATCAA
		IFI6	Interferon, alpha-inducible protein 6	AAGGCGGTATCGCTTTTCTT	AGCTCTCCGAGCACTTTTTC
		KATNAL1	Katanin p60 subunit A-like 1	CCAACAGCAAAAGGAAGAGC	AGCACCAGAATAGCCCTCAA
		LMLN	Leishmanolysin-like (metallopeptidase M8 family)	TGCAGCCATGAAAACATCAT	ACAGCATCCCAACAAACTCC
		SLAIN2	SLAIN motif family, member 2	GTTTGGTGCAGGCAAGTTTT	TTGAAGCCACTGCTGTATGG
		SLC9A3R2	Solute carrier family 9, subfamily A (NHE3, cation proton antiporter 3), member 3 regulator 2	GAAGCTGGCAAGAAGGATGT	TCCACAGAGCGGATGTACTG
		TMEM160	Transmembrane protein 160	ACAGCCTTCCTCTCCTGGTT	GAAGCCATATGCTGCTTCCC
		TYW3	tRNA-yW synthesizing protein 3 homolog (S. cerevisiae)	CTATGTTGGCTGTCCGGAGT	AGTCATCGTTTCCCTTTCCA
		KRTAP2-3	Keratin associated protein 2-3	AGCTGATCCTCAAGCACGAA	GGGTGATGAGTCAGTGGGAC
		YBX1	Y box binding protein 1	ATG AGC AGC GAG GCC GAG ACC	TTA CTC AGC CCC GCC CTG CTC
