# Supplementary material for: YBX1 gene silencing inhibits migratory and invasive potential via CORO1C in breast cancer in vitro
Source: BMC Cancer. 2017 Mar 16;17:201. doi: 10.1186/s12885-017-3187-7 (PMC5356414; doi:10.1186/s12885-017-3187-7)
Supplement: Additional file 2: Table S2. — Non-coding genes that were differentially expressed following YB-1 silencing in MDA-MB-231 cells. (XLSX 10 kb) [file 12885_2017_3187_MOESM2_ESM.xlsx]

## Sheet: Sheet1
	Table A2 Non-coding genes that were differentially expressed.
		Down-regulated genes			Up-regulated genes
		Gene	Fold change		Gene	Fold change
		symbol	(siYB-1 vs. siNeg)	p value	Symbol	(siYB-1 vs. siNeg)	p value
		LINC00341	-2.52	0.01177	RNY5	2.05	0.030021
		RPS4XP21	-2.14	0.00178
